# Supplementary material for: Data-driven model discovery and model selection for noisy biological systems
Source: PLoS Comput Biol. 2025 Jan 21;21(1):e1012762. doi: 10.1371/journal.pcbi.1012762 (PMC11753677; doi:10.1371/journal.pcbi.1012762)
Supplement: S1 Table — (XLSX) [file pcbi.1012762.s006.xlsx]

## Sheet: Sheet1
Noise type	Noise level	Window size	Batch size	Learning rate
Additive	0.001	10	5	0.01
Additive	0.005	5	5	0.01
Additive	0.01	5	5	0.01
Additive	0.05	5	20	0.01
Additive	0.1	10	10	0.01
Additive	0.2	5	10	0.01
Multiplicative	0.001	10	10	0.1
Multiplicative	0.005	10	5	0.01
Multiplicative	0.01	10	5	0.01
Multiplicative	0.05	10	5	0.01
Multiplicative	0.1	10	5	0.01
Multiplicative	0.2	5	5	0.1
