# Supplementary material for: Data-driven model discovery and model selection for noisy biological systems
Source: PLoS Comput Biol. 2025 Jan 21;21(1):e1012762. doi: 10.1371/journal.pcbi.1012762 (PMC11753677; doi:10.1371/journal.pcbi.1012762)
Supplement: S2 Table — Terms colored in green are known terms in Eqs 5. Models given in Table 2 are not repeated here. (XLSX) [file pcbi.1012762.s007.xlsx]

## Sheet: Sheet1
Noise type	Noise level	Lowest AICc for given noise model	Inferred model
Additive	0.1	-145.68	x'_1=1.3 x_1-0.841 x_1 x_2 x'_2=-1.8 x_2+0.924 x_1 x_2
Additive	0.2	N/A	Not found
Multiplicative	0.1	-58.93	x'_1=1.3 x_1-1.063 x_1 x_2 x'_2=-1.8 x_2+0.877 x_1 x_2
Multiplicative	0.2	N/A	Not found
