# Supplementary material for: Data-driven model discovery and model selection for noisy biological systems
Source: PLoS Comput Biol. 2025 Jan 21;21(1):e1012762. doi: 10.1371/journal.pcbi.1012762 (PMC11753677; doi:10.1371/journal.pcbi.1012762)
Supplement: S3 Table — (XLSX) [file pcbi.1012762.s008.xlsx]

## Sheet: Sheet1
Noise type	Noise level	Step size	Basis library	α (STLSQ regularization)
Additive	0.001	0.1	poly_max_2	0.05
			poly_2_3	0.05, 0.1, 0.5, 1, 5
Additive	0.005	0.1	poly_max_2	0.05, 0.1
			poly_2_3	0.05, 0.1, 0.5, 1, 5
Additive	0.01	0.05	poly_max_2	0.05, 0.1
			poly_2_3	0.05, 0.1, 0.5
Additive	0.05	0.05	poly_max_2	0.05, 0.1, 0.5, 1
			poly_2_3	5, 10
Additive	0.1	0.05	poly_2_3	0.05, 0.1, 0.5
Additive	0.2	0.1	poly_2_3	1
Multiplicative	0.001	0.05	poly_2_3	0.05, 0.1, 0.5, 1, 5, 10
Multiplicative	0.005	0.1	poly_max_2	0.05, 0.1
			poly_2_3	0.05, 0.1, 0.5, 1, 5
Multiplicative	0.01	0.1	poly_max_2	0.05, 0.1, 0.5
			poly_2_3	0.05, 0.1, 0.5, 1, 5, 10
Multiplicative	0.05	0.1	poly_max_2	0.05, 0.1, 0.5, 1, 5, 10
Multiplicative	0.1	0.1	poly_2_3	0.05, 0.1, 0.5
Multiplicative	0.2	0.1	poly_max_2	5
