# Supplementary material for: Data-driven model discovery and model selection for noisy biological systems
Source: PLoS Comput Biol. 2025 Jan 21;21(1):e1012762. doi: 10.1371/journal.pcbi.1012762 (PMC11753677; doi:10.1371/journal.pcbi.1012762)
Supplement: S4 Table — (XLSX) [file pcbi.1012762.s009.xlsx]

## Sheet: Sheet1
Noise type	Noise level	Lowest AICc for given noise model	Inferred model
Additive	0.001	-309.301	x'_1=1.301 x_1-0.892 x_1 x_2 x'_2=-1.801 x_2+0.792 x_1 x_2
Additive	0.005	-299.045	x'_1=1.302 x_1-0.892 x_1 x_2 x'_2=-1.800 x_2+0.790 x_1 x_2
Additive	0.01	-283.383	x'_1=1.303 x_1-0.892 x_1 x_2 x'_2=-1.799 x_2+0.786 x_1 x_2
Additive	0.05	-178.241	x'_1=1.310 x_1-0.883 x_1 x_2 x'_2=-1.782 x_2+0.728 x_1 x_2
Additive	0.1	-104.657	x'_1=1.317 x_1-0.859 x_1 x_2 x'_2=-1.759 x_2+0.653 x_1 x_2
Additive	0.2	-26.4627	x'_1=1.323 x_1-0.803 x_1 x_2 x'_2=-1.732 x_2+0.585 x_1 x_2
Multiplicative	0.001	-297.819	x'_1=1.301 x_1-0.892 x_1 x_2 x'_2=-1.801 x_2+0.791 x_1 x_2
Multiplicative	0.005	-254.144	x'_1=1.305 x_1-0.890 x_1 x_2 x'_2=-1.800 x_2+0.784 x_1 x_2
Multiplicative	0.01	-214.856	x'_1=1.310 x_1-0.888 x_1 x_2 x'_2=-1.799 x_2+0.775 x_1 x_2
Multiplicative	0.05	N/A	Not found
Multiplicative	0.1	N/A	Not found
Multiplicative	0.2	N/A	Not found
