# Supplementary material for: Data-driven model discovery and model selection for noisy biological systems
Source: PLoS Comput Biol. 2025 Jan 21;21(1):e1012762. doi: 10.1371/journal.pcbi.1012762 (PMC11753677; doi:10.1371/journal.pcbi.1012762)
Supplement: S5 Table [file pcbi.1012762.s010.xlsx]

## Sheet: Sheet1
Noise type	Noise level	Lowest AICc for given noise model	Inferred model
Additive	0.001	-308.723	x'_1=1.3 x_1-0.891 x_1 x_2 x'_2=-1.8 x_2+0.789 x_1 x_2
Additive	0.005	-296.872	x'_1=1.3 x_1-0.889 x_1 x_2 x'_2=-1.8 x_2+0.788 x_1 x_2
Additive	0.01	-279.862	x'_1=1.3 x_1-0.887 x_1 x_2 x'_2=-1.8 x_2+0.787 x_1 x_2
Additive	0.05	-174.53	x'_1=1.3 x_1-0.867 x_1 x_2 x'_2=-1.8 x_2+0.771 x_1 x_2
Additive	0.1	-103.867	x'_1=1.3 x_1-0.836 x_1 x_2 x'_2=-1.8 x_2+0.742 x_1 x_2
Additive	0.2	-27.9469	x'_1=1.3 x_1-0.780 x_1 x_2 x'_2=-1.8 x_2+0.684 x_1 x_2
Multiplicative	0.001	-296.201	x'_1=1.3 x_1-0.889 x_1 x_2 x'_2=-1.8 x_2+0.788 x_1 x_2
Multiplicative	0.005	-249.322	x'_1=1.3 x_1-0.882 x_1 x_2 x'_2=-1.8 x_2+0.784 x_1 x_2
Multiplicative	0.01	-208.535	x'_1=1.3 x_1-0.872 x_1 x_2 x'_2=-1.8 x_2+0.778 x_1 x_2
Multiplicative	0.05	N/A	Not found
Multiplicative	0.1	N/A	Not found
Multiplicative	0.2	N/A	Not found
