# Supplementary material for: Data-driven model discovery and model selection for noisy biological systems
Source: PLoS Comput Biol. 2025 Jan 21;21(1):e1012762. doi: 10.1371/journal.pcbi.1012762 (PMC11753677; doi:10.1371/journal.pcbi.1012762)
Supplement: S6 Table — (XLSX) [file pcbi.1012762.s011.xlsx]

## Sheet: Sheet1
Noise type	Noise level	Lowest AICc for given noise model	Inferred model
Additive	0.001	N/A	Not found
Additive	0.005	N/A	Not found
Additive	0.01	N/A	Not found
Additive	0.05	-194.518	x'_1=1.300 x_1-0.880 x_1 x_2 x'_2=-1.778 x_2+0.723 x_1 x_2
Additive	0.1	-113.439	x'_1=1.302 x_1-0.969 x_1 x_2 x'_2=-1.763 x_2+0.613 x_1 x_2
Additive	0.2	N/A	Not found
Multiplicative	0.001	N/A	Not found
Multiplicative	0.005	N/A	Not found
Multiplicative	0.01	-334.053	x'_1=1.302 x_1-0.900 x_1 x_2 x'_2=-1.801 x_2+0.810 x_1 x_2
Multiplicative	0.05	-178.909	x'_1=1.300 x_1-0.894 x_1 x_2 x'_2=-1.803 x_2+0.859 x_1 x_2
Multiplicative	0.1	N/A	Not found
Multiplicative	0.2	N/A	Not found
