# Supplementary material for: Data-driven model discovery and model selection for noisy biological systems
Source: PLoS Comput Biol. 2025 Jan 21;21(1):e1012762. doi: 10.1371/journal.pcbi.1012762 (PMC11753677; doi:10.1371/journal.pcbi.1012762)
Supplement: S7 Table — (XLSX) [file pcbi.1012762.s012.xlsx]

## Sheet: Sheet1
Noise type	Noise level	Lowest AICc for given noise model	Inferred model
Additive	0.001	-432.576	x'_1=1.297 x_1-0.909 x_1 x_2 x'_2=-1.812 x_2+0.798 x_1 x_2
Additive	0.005	N/A	Not found
Additive	0.01	-299.504	x'_1=1.274 x_1-0.869 x_1 x_2 x'_2=-1.780 x_2+0.658 x_1 x_2
Additive	0.05	-39.0841	x'_1=1.296 x_1-0.715 x_1 x_2 x'_2=-1.772 x_2+0.746 x_1 x_2
Additive	0.1	-147.44	x'_1=1.329 x_1-0.969 x_1 x_2 x'_2=-1.942 x_2+1.057 x_1 x_2
Additive	0.2	N/A	Not found
Multiplicative	0.001	-332.448	x'_1=1.301 x_1-0.896 x_1 x_2 x'_2=-1.801 x_2+0.789 x_1 x_2
Multiplicative	0.005	-318.49	x'_1=1.306 x_1-0.903 x_1 x_2 x'_2=-1.821 x_2+0.842 x_1 x_2
Multiplicative	0.01	-81.3826	x'_1=1.310 x_1-0.817 x_1 x_2 x'_2=-1.903 x_2+0.955 x_1 x_2
Multiplicative	0.05	N/A	Not found
Multiplicative	0.1	N/A	Not found
Multiplicative	0.2	N/A	Not found
