# Supplementary material for: Data-driven model discovery and model selection for noisy biological systems
Source: PLoS Comput Biol. 2025 Jan 21;21(1):e1012762. doi: 10.1371/journal.pcbi.1012762 (PMC11753677; doi:10.1371/journal.pcbi.1012762)
Supplement: S8 Table — (XLSX) [file pcbi.1012762.s013.xlsx]

## Sheet: Sheet1
Rank	Hyperparameters	AICc	Inferred model
1	Step size: 0.2	-22.6737	x'_1=-2.152/(1+x_2^2)+9.303/(1+x_3^2) x'_2=7.755/(1+x_1^2) x'_3=-1.491/(1+x_1^2)+10.563/(1+x_2^2)-1.897/(1+x_3^2)
	Basis library: hill_2
	α: 10
2	Step size: 0.1	-20.7716	x'_1=-3.861/(1+x_1)-4.308/(1+x_2)+13.194/(1+x_3) x'_2=12.594/(1+x_1)-4.110/(1+x_2)-3.268/(1+x_3) x'_3=-4.412/(1+x_1)+14.670/(1+x_2)-5.194/(1+x_3)
	Basis library: hill_1
	α: 0.05, 0.1, 0.5, 1, 5, 10
3	Step size: 0.2	-20.6703	x'_1=-3.850/(1+x_1)-4.320/(1+x_2)+13.193/(1+x_3) x'_2=12.583/(1+x_1)-4.096/(1+x_2)-3.277/(1+x_3) x'_3=-4.365/(1+x_1)+14.618/(1+x_2)-5.186/(1+x_3)
	Basis library: hill_1
	α: 0.05, 0.1, 0.5, 1, 5, 10
4	Step size: 0.2	-17.8167	x'_1=9.725/(1+x_3^3) x'_2=9.577/(1+x_1^3) x'_3=10.247/(1+x_2^3)
	Basis library: hill_3
	α: 0.05, 0.1, 0.5, 1, 5, 10
5	Step size: 0.1	-17.6873	x'_1=9.724/(1+x_3^3) x'_2=9.615/(1+x_1^3) x'_3=10.253/(1+x_2^3)
	Basis library: hill_3
	α: 0.05, 0.1, 0.5, 1, 5, 10
6	Step size: 0.1	-8.6031	x'_1=-1.143/(1+x_1^2)-1.591/(1+x_2^2)+9.762/(1+x_3^2) x'_2=7.759/(1+x_1^2) x'_3=-1.515/(1+x_1^2)+10.586/(1+x_2^2)-1.896/(1+x_3^2)
	Basis library: hill_2
	α: 10
7	Step size: 0.2	-8.23699	x'_1=-1.134/(1+x_1^2)-1.600/(1+x_2^2)+9.762/(1+x_3^2) x'_2=7.755/(1+x_1^2) x'_3=-1.491/(1+x_1^2)+10.563/(1+x_2^2)-1.897/(1+x_3^2)
	Basis library: hill_2
	α: 5
8	Step size: 0.2	50.5745	x'_1=-1.134/(1+x_1^2)-1.600/(1+x_2^2)+9.762/(1+x_3^2) x'_2=8.906/(1+x_1^2)-1.477/(1+x_2^2) x'_3=-1.491/(1+x_1^2)+10.563/(1+x_2^2)-1.897/(1+x_3^2)
	Basis library: hill_2
	α: 0.05, 0.1, 0.5, 1
9	Step size: 0.1	51.2156	x'_1=-1.143/(1+x_1^2)-1.591/(1+x_2^2)+9.762/(1+x_3^2) x'_2=8.926/(1+x_1^2)-1.487/(1+x_2^2) x'_3=-1.515/(1+x_1^2)+10.586/(1+x_2^2)-1.896/(1+x_3^2)
	Basis library: hill_2
	α: 0.05, 0.1, 0.5, 1, 5
10	Step size: 0.1	51.5651	x'_1=9.724/(1+x_3^3) x'_2=6.307/(1+x_1)-1.794/(1+x_1^2)-2.104/(1+x_3^2)+5.203/(1+x_1^3)-1.997/(1+x_2^3) x'_3=1.386/(1+x_2)-5.322/(1+x_2^2)+14.700/(1+x_2^3)
	Basis library: hill_max_3
	α: 5
