# Supplementary material for: Data-driven model discovery and model selection for noisy biological systems
Source: PLoS Comput Biol. 2025 Jan 21;21(1):e1012762. doi: 10.1371/journal.pcbi.1012762 (PMC11753677; doi:10.1371/journal.pcbi.1012762)
Supplement: S9 Table — (XLSX) [file pcbi.1012762.s014.xlsx]

## Sheet: Sheet1
Rank	Hyperparameters	AICc	Inferred model
1	Step size: 0.2	-24.5887	x'_1=-2.129/(1+x_2^2)+9.345/(1+x_3^2) x'_2=9.502/(1+x_1^2)-2.427/(1+x_3^2) x'_3=-2.177/(1+x_1^2)+10.042/(1+x_2^2)
	Basis library: hill_2
	α: 10
2	Step size: 0.1	-20.5825	x'_1=-2.123/(1+x_2^2)+9.340/(1+x_3^2) x'_2=10.004/(1+x_1^2)-1.203/(1+x_2^2)-1.877/(1+x_3^2) x'_3=-1.692/(1+x_1^2)+10.513/(1+x_2^2)-1.152/(1+x_3^2)
	Basis library: hill_2
	α: 0.05, 0.1, 0.5, 1, 5, 10
3	Step size: 0.2	-20.5747	x'_1=-2.129/(1+x_2^2)+9.345/(1+x_3^2) x'_2=9.993/(1+x_1^2)-1.201/(1+x_2^2)-1.874/(1+x_3^2) x'_3=-1.682/(1+x_1^2)+10.501/(1+x_2^2)-1.151/(1+x_3^2)
	Basis library: hill_2
	α: 0.05, 0.1, 0.5, 1, 5
4	Step size: 0.2	-2.95642	x'_1=-3.618/(1+x_1)-4.380/(1+x_2)+13.044/(1+x_3) x'_2=14.126/(1+x_1)-4.181/(1+x_2)-5.105/(1+x_3) x'_3=-4.782/(1+x_1)+14.346/(1+x_2)-4.176/(1+x_3)
	Basis library: hill_1
	α: 0.05, 0.1, 0.5, 1, 5, 10
5	Step size: 0.1	-1.95584	x'_1=-3.621/(1+x_1)-4.361/(1+x_2)+13.031/(1+x_3) x'_2=14.139/(1+x_1)-4.189/(1+x_2)-5.107/(1+x_3) x'_3=-4.805/(1+x_1)+14.372/(1+x_2)-4.180/(1+x_3)
	Basis library: hill_1
	α: 0.05, 0.1, 0.5, 1, 5, 10
6	Step size: 0.2	28.743	x'_1=10.404/(1+x_3^3) x'_2=9.797/(1+x_1^3) x'_3=10.722/(1+x_2^3)
	Basis library: hill_3
	α: 0.05, 0.1, 0.5, 1, 5, 10
7	Step size: 0.1	28.817	x'_1=10.404/(1+x_3^3) x'_2=9.809/(1+x_1^3) x'_3=10.723/(1+x_2^3)
	Basis library: hill_3
	α: 0.05, 0.1, 0.5, 1, 5, 10
8	Step size: 0.1	79.437	x'_1= 5.295/(1+x_1)-4.002/(1+x_1^2)-5.449/(1+x_2^2)+3.413/(1+x_2^3)+9.543/(1+x_3^3) x'_2= -34.742/(1+x_1)+45.179/(1+x_2)+4.220/(1+x_3)+45.946/(1+x_1^2)-49.284/(1+x_2^2)-16.262/(1+x_3^2) -15.055/(1+x_1^3)+15.100/(1+x_2^3)+8.016/(1+x_3^3) x'_3= 3.746/(1+x_1)-6.886/(1+x_1^2)-2.487/(1+x_3^2)+3.432/(1+x_1^3)+10.515/(1+x_2^3)+2.621/(1+x_3^3)
	Basis library: hill_max_3
	α: 0.1
9	Step size: 0.2	79.7392	x'_1=5.332/(1+x_1)-4.026/(1+x_1^2)-5.516/(1+x_2^2)+3.466/(1+x_2^3)+9.541/(1+x_3^3) x'_2=-34.252/(1+x_1)+44.754/(1+x_2)+4.193/(1+x_3)+45.436/(1+x_1^2)-48.847/(1+x_2^2)-16.224/(1+x_3^2)-14.887/(1+x_1^3)+14.936/(1+x_2^3)+7.987/(1+x_3^3) x'_3=3.737/(1+x_1)-6.872/(1+x_1^2)-2.497/(1+x_3^2)+3.429/(1+x_1^3)+10.516/(1+x_2^3)+2.633/(1+x_3^3)
	Basis library: hill_max_3
	α: 0.05
10	Step size: 0.2	85.9758	x'_1=6.907/(1+x_1)-1.736/(1+x_3)-4.838/(1+x_1^2)-5.065/(1+x_2^2)+3.142/(1+x_2^3)+10.705/(1+x_3^3) x'_2=-34.252/(1+x_1)+44.754/(1+x_2)+4.193/(1+x_3)+45.436/(1+x_1^2)-48.847/(1+x_2^2)-16.224/(1+x_3^2)-14.887/(1+x_1^3)+14.936/(1+x_2^3)+7.987/(1+x_3^3) x'_3=3.737/(1+x_1)-6.872/(1+x_1^2)-2.497/(1+x_3^2)+3.429/(1+x_1^3)+10.516/(1+x_2^3)+2.633/(1+x_3^3)
	Basis library: hill_max_3
	α: 0.1
