# Supplementary material for: Data-driven model discovery and model selection for noisy biological systems
Source: PLoS Comput Biol. 2025 Jan 21;21(1):e1012762. doi: 10.1371/journal.pcbi.1012762 (PMC11753677; doi:10.1371/journal.pcbi.1012762)
Supplement: S10 Table — (XLSX) [file pcbi.1012762.s015.xlsx]

## Sheet: Sheet1
Rank	Hyperparameters	AICc	Inferred model
1	Step size: 0.2	-25.7442	x'_1=-1.873/(1+x_2^2)+9.551/(1+x_3^2) x'_2=10.506/(1+x_1^2)-1.660/(1+x_2^2)-1.610/(1+x_3^2) x'_3=-1.821/(1+x_1^2)+10.355/(1+x_2^2)-1.087/(1+x_3^2)
	Basis library: hill_2
	α: 0.05, 0.1, 0.5, 1
2	Step size: 0.1	-25.7179	x'_1=-1.874/(1+x_2^2)+9.555/(1+x_3^2) x'_2=10.521/(1+x_1^2)-1.675/(1+x_2^2)-1.605/(1+x_3^2) x'_3=-2.307/(1+x_1^2)+9.942/(1+x_2^2)
	Basis library: hill_2
	α: 5, 10
3	Step size: 0.2	-25.7116	x'_1=-1.873/(1+x_2^2)+9.551/(1+x_3^2) x'_2=10.506/(1+x_1^2)-1.660/(1+x_2^2)-1.610/(1+x_3^2) x'_3=-2.290/(1+x_1^2)+9.923/(1+x_2^2)
	Basis library: hill_2
	α: 5, 10
4	Step size: 0.1	-25.6366	x'_1=-1.874/(1+x_2^2)+9.555/(1+x_3^2) x'_2=10.521/(1+x_1^2)-1.675/(1+x_2^2)-1.605/(1+x_3^2) x'_3=-1.838/(1+x_1^2)+10.372/(1+x_2^2)-1.090/(1+x_3^2)
	Basis library: hill_2
	α: 0.05, 0.1, 0.5, 1
5	Step size: 0.2	-16.3412	x'_1=-3.689/(1+x_1)-4.070/(1+x_2)+13.008/(1+x_3) x'_2=14.532/(1+x_1)-4.931/(1+x_2)-4.623/(1+x_3) x'_3=-4.997/(1+x_1)+14.225/(1+x_2)-4.097/(1+x_3)
	Basis library: hill_1
	α: 0.05, 0.1, 0.5, 1, 5, 10
6	Step size: 0.1	-16.1343	x'_1=-3.678/(1+x_1)-4.070/(1+x_2)+13.000/(1+x_3) x'_2=14.541/(1+x_1)-4.952/(1+x_2)-4.609/(1+x_3) x'_3=-5.034/(1+x_1)+14.270/(1+x_2)-4.108/(1+x_3)
	Basis library: hill_1
	α: 0.05, 0.1, 0.5, 1, 5, 10
7	Step size: 0.2	-0.178173	x'_1=11.224/(1+x_3^3) x'_2=10.628/(1+x_1^3) x'_3=10.740/(1+x_2^3)
	Basis library: hill_3
	α: 0.05, 0.1, 0.5, 1, 5, 10
8	Step size: 0.1	-0.122396	x'_1=11.226/(1+x_3^3) x'_2=10.648/(1+x_1^3) x'_3=10.740/(1+x_2^3)
	Basis library: hill_3
	α: 0.05, 0.1, 0.5, 1, 5, 10
9	Step size: 0.2	12.2036	x'_1=5.562/(1+x_1)-2.773/(1+x_3)-4.082/(1+x_1^3)-1.689/(1+x_2^3)+11.105/(1+x_3^3) x'_2=-58.308/(1+x_1)+70.190/(1+x_2)-0.715/(1+x_3) &+64.896/(1+x_1^2)-76.735/(1+x_2^2)-3.163/(1+x_3^2)-17.729/(1+x_1^3)+26.598/(1+x_2^3) x'_3=1.973/(1+x_1)-2.301/(1+x_1^2)+10.076/(1+x_2^3)
	Basis library: hill_max_3
	α: 0.1
10	Step size: 0.1	58.6826	x'_1=5.187/(1+x_1)-1.217/(1+x_3)-2.274/(1+x_3^2)-4.063/(1+x_1^3)-1.861/(1+x_2^3)+12.083/(1+x_3^3) x'_2=-57.836/(1+x_1)+69.989/(1+x_2)-0.730/(1+x_3) &+64.231/(1+x_1^2)-76.587/(1+x_2^2)-3.195/(1+x_3^2)-17.422/(1+x_1^3)+26.548/(1+x_2^3) x'_3=10.740/(1+x_2^3)
	Basis library: hill_max_3
	α: 0.5
