# Supplementary material for: Data-driven model discovery and model selection for noisy biological systems
Source: PLoS Comput Biol. 2025 Jan 21;21(1):e1012762. doi: 10.1371/journal.pcbi.1012762 (PMC11753677; doi:10.1371/journal.pcbi.1012762)
Supplement: S11 Table — (XLSX) [file pcbi.1012762.s016.xlsx]

## Sheet: Sheet1
Rank	Hyperparameters	AICc	Inferred model
1	Step size: 0.2	-16.9698	x'_1=7.800/(1+x_3^2) x'_2=7.514/(1+x_1^2) x'_3=7.401/(1+x_2^2)
	Basis library: hill_2
	α: 10
2	Step size: 0.2	-1.43531	x'_1=7.800/(1+x_3^2) x'_2=10.740/(1+x_1^2)-1.543/(1+x_2^2)-1.966/(1+x_3^2) x'_3=-1.750/(1+x_1^2)+8.924/(1+x_2^2)
	Basis library: hill_2
	α: 1, 5
3	Step size: 0.1	-1.42459	x'_1=7.799/(1+x_3^2) x'_2=10.740/(1+x_1^2)-1.543/(1+x_2^2)-1.967/(1+x_3^2) x'_3=-1.753/(1+x_1^2)+8.926/(1+x_2^2)
	Basis library: hill_2
	α: 5, 10
4	Step size: 0.1	10.7664	x'_1=11.973/(1+x_3^3) x'_2=11.165/(1+x_1^3) x'_3=9.406/(1+x_2^3)+1.521/(1+x_3^3)
	Basis library: hill_3
	α: 0.05, 0.1, 0.5, 1, 5, 10
5	Step size: 0.2	10.7915	x'_1=11.975/(1+x_3^3) x'_2=11.166/(1+x_1^3) x'_3=9.407/(1+x_2^3)+1.520/(1+x_3^3)
	Basis library: hill_3
	α: 0.05, 0.1, 0.5, 1, 5
6	Step size: 0.2	22.4084	x'_1=3.012/(1+x_3^2)+7.410/(1+x_3^3) x'_2=13.640/(1+x_1)-30.949/(1+x_1^2)+30.783/(1+x_1^3)-1.220/(1+x_2^3)-1.957/(1+x_3^3) x'_3=1.476/(1+x_2)+2.962/(1+x_2^2)-1.557/(1+x_1^3) &+4.631/(1+x_2^3)
	Basis library: hill_max_3
	α: 10
7	Step size: 0.1	22.463	x'_1=3.007/(1+x_3^2)+7.416/(1+x_3^3) x'_2=13.655/(1+x_1)-31.008/(1+x_1^2)+30.838/(1+x_1^3)-1.219/(1+x_2^3)-1.956/(1+x_3^3) x'_3=1.493/(1+x_2)+2.920/(1+x_2^2)-1.560/(1+x_1^3) &+4.659/(1+x_2^3)
	Basis library: hill_max_3
	α: 5
8	Step size: 0.1	39.6865	x'_1=-4.009/(1+x_1)-3.588/(1+x_2)+12.897/(1+x_3) x'_2=14.773/(1+x_1)-4.593/(1+x_2)-5.291/(1+x_3) x'_3=-4.879/(1+x_1)+12.309/(1+x_2)-2.569/(1+x_3)
	Basis library: hill_1
	α: 0.05, 0.1, 0.5, 1, 5,10
9	Step size: 0.2	39.8359	x'_1=-4.012/(1+x_1)-3.585/(1+x_2)+12.896/(1+x_3) x'_2=14.774/(1+x_1)-4.593/(1+x_2)-5.291/(1+x_3) x'_3=-4.875/(1+x_1)+12.303/(1+x_2)-2.568/(1+x_3)
	Basis library: hill_1
	α: 0.05, 0.1, 0.5, 1, 5,10
10	Step size: 0.2	41.1218	x'_1=-1.620/(1+x_1^2)+9.418/(1+x_3^2) x'_2=10.740/(1+x_1^2)-1.543/(1+x_2^2)-1.966/(1+x_3^2) x'_3=-1.750/(1+x_1^2)+8.924/(1+x_2^2)
	Basis library: hill_1
	α: 0.05, 0.1, 0.5
