# Supplementary material for: Data-driven model discovery and model selection for noisy biological systems
Source: PLoS Comput Biol. 2025 Jan 21;21(1):e1012762. doi: 10.1371/journal.pcbi.1012762 (PMC11753677; doi:10.1371/journal.pcbi.1012762)
Supplement: S12 Table — (XLSX) [file pcbi.1012762.s017.xlsx]

## Sheet: Sheet1
Rank	Hyperparameters	AICc	Inferred model
1	Step size: 0.1	-13.9724	x'_1=-1.887/(1+x_2^2)+9.666/(1+x_3^2) x'_2=8.569/(1+x_1^2) x'_3=-3.325/(1+x_1^2)+11.144/(1+x_2^2)
	Basis library: hill_2
	α: 10
2	Step size: 0.2	-13.9481	x'_1=-1.884/(1+x_2^2)+9.657/(1+x_3^2) x'_2=8.564/(1+x_1^2) x'_3=-3.311/(1+x_1^2)+11.124/(1+x_2^2)
	Basis library: hill_2
	α: 5
3	Step size: 0.2	-13.845	x'_1=7.949/(1+x_3^2) x'_2=8.564/(1+x_1^2) x'_3=-3.311/(1+x_1^2)+11.124/(1+x_2^2)
	Basis library: hill_2
	α: 10
4	Step size: 0.1	-12.9617	x'_1=-1.887/(1+x_2^2)+9.666/(1+x_3^2) x'_2=10.405/(1+x_1^2)-1.898/(1+x_2^2) x'_3=-3.325/(1+x_1^2)+11.144/(1+x_2^2)
	Basis library: hill_2
	α: 5
5	Step size: 0.1	-5.80738	x'_1=-1.887/(1+x_2^2)+9.666/(1+x_3^2) x'_2=10.948/(1+x_1^2)-1.333/(1+x_2^2)-1.132/(1+x_3^2) x'_3=-2.764/(1+x_1^2)+11.728/(1+x_2^2)-1.168/(1+x_3^2)
	Basis library: hill_2
	α: 0.05, 0.1, 0.5, 1
6	Step size: 0.2	-5.80012	x'_1=-1.884/(1+x_2^2)+9.657/(1+x_3^2) x'_2=10.957/(1+x_1^2)-1.336/(1+x_2^2)-1.140/(1+x_3^2) x'_3=-2.747/(1+x_1^2)+11.714/(1+x_2^2)-1.174/(1+x_3^2)
	Basis library: hill_2
	α: 0.05, 0.1, 0.5, 1
7	Step size: 0.2	-3.96164	x'_1=1.731/(1+x_1^3)+10.462/(1+x_3^3) x'_2=13.276/(1+x_1^3) x'_3=12.384/(1+x_2^3)
	Basis library: hill_3
	α: 0.05, 0.1, 0.5, 1, 5
8	Step size: 0.1	-3.46893	x'_1=1.712/(1+x_1^3)+10.492/(1+x_3^3) x'_2=13.280/(1+x_1^3) x'_3=12.394/(1+x_2^3)
	Basis library: hill_3
	α: 0.05, 0.1, 0.5, 1, 5, 10
9	Step size: 0.2	-1.26506	x'_1=-2.457/(1+x_1)-5.191/(1+x_2)+12.801/(1+x_3) x'_2=14.107/(1+x_1)-4.479/(1+x_2)-4.039/(1+x_3) x'_3=-6.695/(1+x_1)+15.906/(1+x_2)-4.067/(1+x_3)
	Basis library: hill_1
	α: 0.05, 0.1, 0.5, 1, 5, 10
10	Step size: 0.1	-1.22938	x'_1=-2.460/(1+x_1)-5.191/(1+x_2)+12.807/(1+x_3) x'_2=14.102/(1+x_1)-4.480/(1+x_2)-4.032/(1+x_3) x'_3=-6.713/(1+x_1)+15.923/(1+x_2)-4.065/(1+x_3)
	Basis library: hill_1
	α: 0.05, 0.1, 0.5, 1, 5, 10
