# Supplementary material for: Data-driven model discovery and model selection for noisy biological systems
Source: PLoS Comput Biol. 2025 Jan 21;21(1):e1012762. doi: 10.1371/journal.pcbi.1012762 (PMC11753677; doi:10.1371/journal.pcbi.1012762)
Supplement: S13 Table — For model selection at the sparse regression step, we considered basis libraries that include polynomial terms and/or Hill terms — poly_max_2: polynomial terms of degree up to 2 (bias term included); poly_1_2: polynomial terms of degrees 1 and 2 (no bias term); hill_n_poly_1: Hill terms of order n plus linear terms; hill_n_poly_xy: Hill terms of order n plus linear terms and interaction terms of the form xy; hill_n_poly_1_2: Hill terms of order n plus polynomial terms of degrees 1 and 2; and hill_max_3_poly_1: Hill terms of order up to 3 plus linear terms. (XLSX) [file pcbi.1012762.s018.xlsx]

## Sheet: Sheet1
Learning step	Hyperparameter	Values/options
Hybrid dynamical model	Window size (data preprocessing)	3, 5, 7
	Batch size (data preprocessing)	5, 10, 20
	Learning rate (Adam optimization)	0.001, 0.01, 0.1
Sparse regression	Step size (for generating X̂)	0.1, 0.25, 0.5, 1
	Basis library	poly_max_2, poly_1_2, hill_1_poly_1, hill_1_poly_1_xy, hill_1_poly_1_2, hill_2_poly_1, hill_2_poly_1_xy, hill_2_poly_1_2, hill_3_poly_1, hill_3_poly_1_xy, hill_3_poly_1_2, hill_max_3_poly_1
	α (STLSQ regularization parameter)	0.05, 0.1, 0.5, 1.0, 5.0, 10.0
	λ (STLSQ coefficient threshold)	1.0
