# Supplementary material for: Data-driven model discovery and model selection for noisy biological systems
Source: PLoS Comput Biol. 2025 Jan 21;21(1):e1012762. doi: 10.1371/journal.pcbi.1012762 (PMC11753677; doi:10.1371/journal.pcbi.1012762)
Supplement: S16 Table — E, I, M indicate mean squared errors for epithelial, intermediate, mesenchymal. Average is the average MSE. (XLSX) [file pcbi.1012762.s021.xlsx]

## Sheet: S16_Table
Sample	E	I	M	Average
Original data	0.00357319	0.013658	0.012085	0.00977207
HMLE — TGF-β — d10r2	0.00173075	0.0156594	0.0163118	0.011234
OVCA420 — EGF	0.0204867	0.0393373	0.0118895	0.0239045
MCF10A — TGF-β	0.00531578	0.0514675	0.039808	0.0321971
OVCA420 — TGF-β	0.0199192	0.0575083	0.0420538	0.0398271
HMLE — ZEB1 — r1	0.00877338	0.0547034	0.0839067	0.0491278
DU145 — TGF-β	0.00627141	0.0872962	0.0784414	0.0573363
HMLE — TGF-β — d10r1	0.00914136	0.139137	0.171762	0.10668
HMLE — ZEB1 — r2	0.0162738	0.121863	0.188445	0.108861
OVCA420 — TNF	0.0438128	0.215169	0.173109	0.14403
HMLE — TGF-β — d8r1	0.001091	0.278582	0.266801	0.182158
HMLE — TGF-β — d8r2	0.00029298	0.277249	0.292132	0.189891
